# Supplementary material for: Genome-wide transcriptome analyses of developing seeds from low and normal phytic acid soybean lines
Source: BMC Genomics. 2015 Dec 18;16:1074. doi: 10.1186/s12864-015-2283-9 (PMC4683714; doi:10.1186/s12864-015-2283-9)
Supplement: Additional file 1: — Sequencing data from developing seed tissue of soybean. (XLSX 57 kb) [file 12864_2015_2283_MOESM1_ESM.xlsx]

## Sheet: Sheet1
Additional File 1: Sequencing data from developing seed tissue of soybean.
Sample ID	Sample Description	Total Reads	Unmapped	Mapped	Alignment (%)
A1-1	3mlpa-Stage1-Rep1	30508048	4381792	26126256	85.64
A1-2	3mlpa-Stage1-Rep2	30495654	4611700	25883954	84.88
A1-3	3mlpa-Stage1-Rep3	31561685	4766818	26794867	84.9
A2-1	3mlpa-Stage2-Rep1	37229511	5590360	31639151	84.98
A2-2	3mlpa-Stage2-Rep2	35397167	5264937	30132230	85.13
A2-3	3mlpa-Stage2-Rep3	37610941	5185337	32425604	86.21
A3-1	3mlpa-Stage3-Rep1	30305469	3875114	26430355	87.21
A3-2	3mlpa-Stage3-Rep2	35608709	5001128	30607581	85.96
A3-3	3mlpa-Stage3-Rep3	29003679	4363410	24640269	84.96
A4-1	3mlpa-Stage4-Rep1	37309806	4991336	32318470	86.62
A4-2	3mlpa-Stage4-Rep2	29610791	3947507	25663284	86.67
A4-3	3mlpa-Stage4-Rep3	28069153	3772244	24296909	86.56
A5-1	3mlpa-Stage5-Rep1	27492422	3856713	23635709	85.97
A5-2	3mlpa-Stage5-Rep2	32923070	4560694	28362376	86.15
A5-3	3mlpa-Stage5-Rep3	35648802	4705183	30943619	86.8
B1-1	3MWT-Stage1-Rep1	34398344	4224556	30173788	87.72
B1-2	3MWT-Stage1-Rep2	27280339	4104073	23176266	84.96
B1-3	3MWT-Stage1-Rep3	27057606	3150803	23906803	88.36
B2-1	3MWT-Stage2-Rep1	28287355	3619969	24667386	87.2
B2-2	3MWT-Stage2-Rep2	28989292	3999738	24989554	86.2
B2-3	3MWT-Stage2-Rep3	49825212	6280253	43544959	87.4
B3-1	3MWT-Stage3-Rep1	27413933	3351343	24062590	87.78
B3-2	3MWT-Stage3-Rep2	34132769	4213944	29918825	87.65
B3-3	3MWT-Stage3-Rep3	30625627	3438743	27186884	88.77
B4-1	3MWT-Stage4-Rep1	28535089	3412578	25122511	88.04
B4-2	3MWT-Stage4-Rep2	34569391	4407111	30162280	87.25
B4-3	3MWT-Stage4-Rep3	25021423	2920698	22100725	88.33
B5-1	3MWT-Stage5-Rep1	30823215	3603439	27219776	88.31
B5-2	3MWT-Stage5-Rep2	32384355	3963707	28420648	87.76
B5-3	3MWT-Stage5-Rep3	33332196	4438964	28893232	86.68
Total		961451053	128004192	833446861	86.69
