# Supplementary material for: Genome-wide transcriptome analyses of developing seeds from low and normal phytic acid soybean lines
Source: BMC Genomics. 2015 Dec 18;16:1074. doi: 10.1186/s12864-015-2283-9 (PMC4683714; doi:10.1186/s12864-015-2283-9)
Supplement: Additional file 3: — Defense related genes differentially expressed in early stages of seed development. Column ‘S’ reports the stages of development in which the gene is differentially expressed. Genes down-regulated in 3mlpa mutant are indicated by negative values of log 2 ratio. Adjusted P-values are only reported for the stages in which the gene is differentially expressed. (XLSX 60 kb) [file 12864_2015_2283_MOESM3_ESM.xlsx]

## Sheet: Sheet1
Additional File 2: Defense related genes differentially expressed in early stages of seed development. Column ‘S’ reports the stages of development in which the gene is differentially expressed. Genes down-regulated in 3mlpa mutant are indicated by negative values of log2 ratio. Adjusted P-values are only reported for the stages in which the gene is differentially expressed.
Genes	S	Stage 1			Stage 2			Stage 3
		FC	log2 FC	Adj-Pval	FC	log2 FC	Adj-Pval	FC	log2 FC	Adj-Pval
1. NB-ARC domain-containing resistance protein
Glyma14g38561	1-3	10.972	3.456	0.00227	12.795	3.678	0.000917	12.255	3.615	0.000893
Glyma19g31674	1-3	2.316	1.212	0.000334	2.156	1.108	0.00108	2.501	1.323	0.000369
Glyma14g38533	1-3	0.116	-3.111	4.2e-16	0.214	-2.222	6.85e-09	0.362	-1.467	0.000412
Glyma18g09720	1-3	0	-Inf	1.52e-06	0	-Inf	8.19e-06	0	-Inf	0.000154
Glyma01g01420	1	0.105	-3.256	0.00337	0.27	-1.89	-	0.375	-1.416	-
Glyma18g09340	1	0	-Inf	0.00147	0	-Inf	-	0	-Inf	-
Glyma16g03550	2-3	1.739	0.798	-	2.101	1.071	0.000138	1.912	0.935	0.00335
Glyma07g06866	2-3	1.517	0.601	-	1.835	0.876	0.00148	1.772	0.825	0.00561
Glyma09g02401	2-3	1.356	0.439	-	1.816	0.861	0.00863	2.202	1.139	0.000789
Glyma08g43170	2	1.173	0.23	-	1.755	0.812	0.00978	1.614	0.691	-
Glyma19g31544	2	0.416	-1.265	-	0.225	-2.152	0.00759	0.216	-2.209	-
Glyma14g38700	3	3.976	1.991	-	1.859	0.895	-	5.452	2.447	0.00284
Glyma07g07075	3	1.633	0.708	-	1.829	0.871	-	2.207	1.142	0.00441
Glyma14g38586	3	1.182	0.241	-	2.002	1.001	-	4.304	2.106	0.00652
1.1. LRR and NB-ARC domains-containing disease resistance protein
Glyma03g04030	1-3	11.226	3.489	1.82e-17	7.77	2.958	1.12e-12	8.713	3.123	3.58e-13
Glyma03g04300	1-3	4.717	2.238	0.00215	5.296	2.405	0.000854	4.531	2.18	0.00366
Glyma03g04590	1-3	4.306	2.107	6.31e-05	3.993	1.997	0.000467	4.679	2.226	5.98e-05
Glyma19g31528	1-3	0.325	-1.619	0.0073	0.324	-1.627	0.00627	0.188	-2.412	0.000276
Glyma15g37310	1-3	0.295	-1.763	3.28e-06	0.336	-1.574	1.1e-05	0.357	-1.487	0.000237
Glyma03g14904	2-3	1.801	0.849	-	1.813	0.858	0.00829	2.723	1.445	1.19e-05
Glyma11g33251	2	0.481	-1.057	-	0.474	-1.078	0.00808	0.667	-0.585	-
Glyma20g12720	3	1.792	0.841	-	1.804	0.851	-	2.45	1.293	0.00385
1.1.1. Disease resistance protein (TIR-NBS-LRR class) family
Glyma06g40780	1-3	0.127	-2.974	3.41e-06	0.028	-5.165	1.65e-16	0.054	-4.219	9.06e-12
Glyma06g41896	1-3	0.118	-3.078	1.86e-08	0.142	-2.814	1.06e-06	0.123	-3.026	1.46e-07
Glyma16g10020	1-3	2.796	1.483	4.48e-05	2.719	1.443	0.000183	3.943	1.979	4.73e-07
Glyma11g21361	1-3	2.775	1.472	6.3e-05	2.611	1.385	0.000261	3.281	1.714	1.57e-05
Glyma08g41560	1-3	2.766	1.468	0.000522	2.521	1.334	0.00323	2.47	1.304	0.00597
Glyma06g41866	1-3	262.97	8.039	2.96e-20	127.032	6.989	5.62e-17	∞	∞	6.56e-14
Glyma09g08850	1-3	5.585	2.482	0.00338	9.504	3.249	0.000685	9.858	3.301	0.00567
Glyma16g33681	1-2	9.54	3.254	0.000351	6.731	2.751	0.00748	5.524	2.466	-
Glyma06g41380	1, 3	2.617	1.388	0.00666	2.163	1.113	-	3.664	1.873	9.14e-05
Glyma20g10833	1, 3	2.546	1.348	0.0057	2.204	1.14	-	2.774	1.472	0.00222
Glyma06g41290	1	5.154	2.366	0.00165	3.786	1.921	-	5.21	2.381	-
Glyma12g16450	1	3.376	1.755	6.33e-05	1.26	0.333	-	1.645	0.718	-
Glyma16g27560	1	2.22	1.15	0.00575	1.446	0.532	-	1.909	0.933	-
Glyma16g34070	1	1.746	0.804	0.00818	1.283	0.359	-	1.416	0.502	-
Glyma01g05710	1	0.105	-3.256	0.00337	0.27	-1.89	-	0.375	-1.416	-
Glyma0220s50	2	4.294	2.102	-	5.256	2.394	0.00264	4.075	2.027	-
Glyma12g15860	2-3	2.499	1.321	-	3.645	1.866	0.000442	3.614	1.853	0.00127
Glyma08g41270	2-3	1.986	0.99	-	2.293	1.197	0.00127	2.308	1.206	0.00408
Glyma06g41714	2-3	1.748	0.805	-	4.821	2.269	0.00108	4.688	2.229	0.00246
Glyma06g40710	2-3	0.482	-1.051	-	0.097	-3.364	1.22e-11	0.139	-2.85	5.13e-08
Glyma06g40950	2-3	0.388	-1.364	-	0.26	-1.942	0.00026	0.339	-1.56	0.00633
Glyma16g23790	3	2.499	1.321	-	1.311	0.391	-	3.065	1.616	0.00445
Glyma06g15123	3	1.652	0.724	-	1.178	0.237	-	2.308	1.207	0.000194
Glyma03g22071	3	1.625	0.7	-	1.849	0.887	-	1.898	0.924	0.00894
Glyma16g10080	3	1.49	0.575	-	1.366	0.45	-	1.861	0.896	0.000946
Glyma15g37283	3	1.371	0.456	-	1.541	0.624	-	2.343	1.228	7.16e-05
Glyma06g40980	3	1.314	0.394	-	1.082	0.113	-	1.938	0.955	0.000384
Glyma03g14888	3	1.239	0.309	-	1.308	0.388	-	1.892	0.92	0.00336
1.1.2. Disease resistance protein (CC-NBS-LRR class) family
Glyma17g20860	1-3	1.857	0.893	0.00313	1.837	0.878	0.00588	2.516	1.331	3.21e-06
2. Cysteine proteinases superfamily protein
Glyma18g51715	1-3	3.23	1.691	6.71e-07	3.058	1.613	3.24e-06	2.304	1.204	0.00556
Glyma18g51741	1-2	3.505	1.809	0.00241	3.485	1.801	0.00377	3.583	1.841	-
3. BCL-2-associated athanogene 1
Glyma16g32280	1-3	2.235	1.16	1.02e-05	3.056	1.612	3.32e-11	2.181	1.125	1.13e-05
Glyma16g32290	1-3	1.729	0.79	0.00809	2.082	1.058	1.95e-05	1.713	0.776	0.00507
Glyma09g27100	2	1.28	0.356	-	1.733	0.794	0.00984	1.748	0.806	-
4. ADR1-like 1
Glyma17g36420	1-3	2.177	1.122	2.05e-05	1.986	0.99	0.000303	1.864	0.898	0.0015
Glyma14g08700	1	2.567	1.36	5.68e-05	1.442	0.528	-	1.377	0.462	-
Glyma14g08700	1	2.567	1.36	5.68e-05	1.442	0.528	-	1.377	0.462	-
5. Protein kinase superfamily protein
Glyma08g13040	2-3	1.615	0.692	-	2.21	1.144	9.58e-05	2.448	1.291	9.71e-05
6. P-loop containing dNTP hydrolases superfamily protein
Glyma04g12660	2	0.654	-0.612	-	0.454	-1.138	4.43e-05	0.559	-0.839	-
