# Supplementary material for: Genome-wide transcriptome analyses of developing seeds from low and normal phytic acid soybean lines
Source: BMC Genomics. 2015 Dec 18;16:1074. doi: 10.1186/s12864-015-2283-9 (PMC4683714; doi:10.1186/s12864-015-2283-9)
Supplement: Additional file 4: — Photosynthesis related genes differentially expressed in late stages of seed development. (XLSX 49 kb) [file 12864_2015_2283_MOESM4_ESM.xlsx]

## Sheet: Sheet1
Additional File 3: Photosynthesis related genes differentially expressed in late stages of seed development.
Gene Description		log2 FC
		Stage 3	Stage 4	Stage 5
PS I subunit II (psaD):
	Glyma10g39460	-0.589	-0.707	-0.703
	Glyma20g28300	-0.957	-0.949	-1.053
PS I subunit IV (psaE):
	Glyma13g19190	-0.413	-0.798	-1.282
PS I subunit III (psaF):
	Glyma05g00620	-1.05	-0.863	-1.087
PS I subunit V (psaG):
	Glyma04g12510	-0.629	-0.708	-0.797
	Glyma06g48030	-0.404	-0.463	-0.76
PS I subunit VI (psaH):
	Glyma07g02240	-0.666	-0.45	-0.789
	Glyma08g21900	-0.589	-0.376	-0.79
	Glyma13g43370	-0.821	-0.725	-0.951
	Glyma15g01940	-0.734	-0.765	-1.051
PS I subunit X (psaK):
	Glyma15g22780	-0.652	-0.531	-0.773
PS I subunit XI (psaL):
	Glyma18g47710	-0.833	-0.902	-0.978
PS I subunit PsaN:
	Glyma06g15540	-0.096	-0.34	-0.697
PS II P680 reaction center D1 protein (psbA):
	Glyma13g15560	-3.775	-5.099	-4.841
PS II cytochrome b559 subunit alpha (psbE):
	Glyma12g36132	-5.063	-7.445	-7.293
	Glyma15g38110	-3.86	-5.192	-6.533
PS II oxygen-evolving enhancer protein 2 (psbP):
	Glyma08g41660	-0.7	-0.435	-0.917
	Glyma14g03560	-0.492	-0.645	-0.827
	Glyma18g14410	-0.639	-0.373	-0.964
	Glyma18g52340	-0.272	-0.265	-1.087
PS II oxygen-evolving enhancer protein 3 (psbQ):
	Glyma01g06110	-2.43	-2.37	-2.27
	Glyma03g26740	-0.85	-0.69	-1.25
	Glyma07g14340	-0.63	-0.72	-0.87
PS II PsbW protein:
	Glyma03g31580	-0.541	-0.516	-0.812
	Glyma19g34410	-0.887	-0.859	-1.277
PS II PsbX protein:
	Glyma09g07880	-0.961	-0.601	-1.148
	Glyma09g08630	-0.795	-0.858	-1.186
	Glyma15g19100	-0.795	-0.59	-0.855
PS II PsbY protein:
	Glyma05g30600	-0.456	-0.552	-0.728
	Glyma11g37580	-1.026	-1.178	-1.548
LHC I chlorophyll a/b binding protein 1 (LHCA1):
	Glyma02g07180	-0.626	-0.568	-0.973
	Glyma16g26130	-0.795	-0.687	-0.897
LHC I chlorophyll a/b binding protein 2 (LHCA2):
	Glyma03g42310	-0.569	-0.646	-0.762
	Glyma15g19810	-0.793	-0.299	-0.951
LHC II chlorophyll a/b binding protein 1 (LHCB1):
	Glyma05g25810	-0.307	-0.398	-1.026
	Glyma08g08770	-0.077	-0.235	-0.635
	Glyma09g07310	-0.523	-0.043	-1.782
	Glyma16g28030	-0.36	-0.048	-1.216
	Glyma16g28070	-0.267	-0.243	-1.378
LHC II chlorophyll a/b binding protein 4 (LHCB4):
	Glyma01g28810	-0.497	-0.574	-0.773
	Glyma03g08280	-0.525	-0.499	-0.663
LHC II chlorophyll a/b binding protein 5 (LHCB5):
	Glyma09g28200	-0.581	-0.464	-0.983
	Glyma10g32080	-0.374	-0.545	-0.658
	Glyma16g33030	-0.472	-0.337	-0.894
Magnesium protoporphyrin IX methyltransferase (CHLM):
	Glyma08g01060	-0.794	-0.417	-0.931
