# Supplementary material for: Genome-wide transcriptome analyses of developing seeds from low and normal phytic acid soybean lines
Source: BMC Genomics. 2015 Dec 18;16:1074. doi: 10.1186/s12864-015-2283-9 (PMC4683714; doi:10.1186/s12864-015-2283-9)
Supplement: Additional file 5: — Cellular glucan metabolism related genes differentially expressed in early stages of seed development. The genes up-regulated in 3mlpa mutant in both stages are indicated by asterisk (*) symbol. The genes differentially expressed only in stage 1 and stage 2 are indicated by section sign (§) and double dagger (‡) symbols, respectively. The non-significant adjusted P-values are indicated by dash (-). The genes down-regulated in 3mlpa mutant are indicated by negative values of log2 ratio. Zero read count (no gene expression) in 3MWT, resulting in infinite value for FC and log2 ratio indicated by infinite sign (∞). (XLSX 59 kb) [file 12864_2015_2283_MOESM5_ESM.xlsx]

## Sheet: Sheet1
Additional File 4: Cellular glucan metabolism related genes differentially expressed in early stages of seed development. The genes up-regulated in 3mlpa mutant in both stages are indicated by asterisk (*) symbol. The genes differentially expressed only in stage 1 and stage 2 are indicated by section sign (§) and double dagger (‡) symbols, respectively. The non-significant adjusted P-values are i…
Genes		Stage 1			Stage 2
		FC	log2 FC	Adj-Pval	FC	log2 FC	Adj-Pval
A. Cellulose Synthase
1	Glyma18g13105 *	15.789	3.981	0.00116	14.496	3.858	0.000679
2	Glyma13g24270 *	2.792	1.481	0.00575	3.56	1.832	0.000163
3	Glyma06g46450 §	60.196	5.912	0.00252	1.3	0.378	-
4	Glyma13g27250 §	1.868	0.902	0.000169	1.5	0.585	-
5	Glyma12g36570 §	1.623	0.699	0.0061	1.48	0.566	-
6	Glyma04g43470 §	0.191	-2.387	0.00144	0.541	-0.887	-
7	Glyma05g29240 ‡	3.282	1.715	-	3.22	1.687	0.00392
8	Glyma09g05630 ‡	1.908	0.932	-	3.878	1.955	0.000199
9	Glyma06g06870 ‡	1.854	0.891	-	3.139	1.65	0.0071
10	Glyma04g23530 ‡	1.802	0.85	-	2.7	1.433	6.52e-05
11	Glyma06g30860 ‡	1.625	0.701	-	2.954	1.563	3.62e-06
12	Glyma15g16900 ‡	1.528	0.612	-	4.418	2.144	0.000116
13	Glyma02g47076 ‡	0.521	-0.94	-	0.576	-0.795	0.00604
B. Xyloglucan endotransglucosylase/hydrolase
1	Glyma09g07070 *	24.169	4.595	0.0044	∞	∞	0.00124
2	Glyma17g07220 *	9.609	3.264	3.34e-10	6.058	2.599	1.93e-07
3	Glyma09g34140 *	2.296	1.199	6.35e-07	3.02	1.595	1.61e-12
4	Glyma01g01770 *	1.954	0.966	9.63e-05	2.237	1.161	3.12e-07
5	Glyma13g01110 §	5.731	2.519	0.000627	3.886	1.958	-
6	Glyma05g28310 §	3.973	1.99	4.95e-09	1.978	0.984	-
7	Glyma08g11300 §	3.805	1.928	0.000768	2.821	1.496	-
8	Glyma19g28220 §	3.189	1.673	0.00377	1.621	0.697	-
9	Glyma06g45860 §	2.059	1.042	0.0049	1.668	0.738	-
10	Glyma13g38040 §	1.997	0.998	4.44e-05	1.265	0.339	-
11	Glyma05g26960 §	1.623	0.699	0.00638	1.29	0.367	-
12	Glyma18g18931 ‡	2.24	1.164	-	4.374	2.129	1.68e-06
13	Glyma15g18360 ‡	8.962	3.164	-	∞	∞	0.00263
14	Glyma13g00280 ‡	6.804	2.766	-	18.128	4.18	0.000801
15	Glyma08g12800 ‡	1.822	0.866	-	2.685	1.425	0.00131
16	Glyma13g39710 ‡	0.795	-0.331	-	3.239	1.695	6.77e-05
