# Supplementary material for: Genome-wide transcriptome analyses of developing seeds from low and normal phytic acid soybean lines
Source: BMC Genomics. 2015 Dec 18;16:1074. doi: 10.1186/s12864-015-2283-9 (PMC4683714; doi:10.1186/s12864-015-2283-9)
Supplement: Additional file 6: — Enriched multidrug transporter genes up-regulated in 3mlpa (XLSX 51 kb) [file 12864_2015_2283_MOESM6_ESM.xlsx]

## Sheet: Sheet1
Additional File 5: Enriched multidrug transporter genes up-regulated in 3mlpa.
Genes		Stage 2
		log2 FC	Adj-Pval
A. Major facilitator superfamily
1	Glyma01g44930	1.566	2.2e-08
2	Glyma03g40121	2.271	8.4e-09
3	Glyma04g03850	1.348	0.0099
4	Glyma06g45000	1.07	0.00037
5	Glyma07g40250	1.194	2.8e-05
6	Glyma08g21810	1.233	0.00044
7	Glyma10g42340	1.261	0.0036
8	Glyma12g12290	0.947	0.0058
9	Glyma13g26760	1.101	0.006
10	Glyma13g40450	2.503	0.0003
11	Glyma14g34750	1.009	9.4e-05
12	Glyma17g00550	2.513	5.5e-20
13	Glyma18g11640	3.819	4.5e-05
14	Glyma18g53710	1.12	0.00036
15	Glyma19g36940	1.981	0.003
B. MATE efflux carrier superfamily
1	Glyma02g09941	1.259	0.0015
2	Glyma12g32010	0.785	0.0031
3	Glyma15g43021	1.063	0.00081
4	Glyma17g14550	2.97	3.3e-08
5	Glyma18g43740	1.731	0.00031
6	Glyma04g34560	1.461	0.0081
C. Multidrug resistance-associated superfamily
1	Glyma04g15306	1.309	0.0012
2	Glyma10g02370	1.14	0.0025
3	Glyma13g18960	0.758	0.0031
4	Glyma18g09000	0.821	0.0041
5	Glyma20g30490	1.162	0.0065
D. P-glycoprotein superfamily
1	Glyma09g33880	0.813	0.0061
2	Glyma17g37860	0.913	0.0028
E. ATP binding cassette subfamily B4
1	Glyma02g01100	0.996	6.7e-05
