# Supplementary material for: Genome-wide transcriptome analyses of developing seeds from low and normal phytic acid soybean lines
Source: BMC Genomics. 2015 Dec 18;16:1074. doi: 10.1186/s12864-015-2283-9 (PMC4683714; doi:10.1186/s12864-015-2283-9)
Supplement: Additional file 7: — Primers used for quantitative real-time PCR. Gene ID for MIPS1 was not available for the first reference soybean assembly; therefore it is indicated as ‘NA’. Published primer sequences were obtained for MIPS1 [18], RS2 [60] and housekeeping gene, UBQ10 [71] (XLSX 45 kb) [file 12864_2015_2283_MOESM7_ESM.xlsx]

## Sheet: Sheet1
Additional File 6: Primers used for quantitative real-time PCR. Gene ID for MIPS1 was not available for the first reference soybean assembly; therefore it is indicated as 'NA'. Published primer sequences were obtained for MIPS1 [18], RS2 [60] and housekeeping gene, UBQ10 [71].
Gene ID	Primer name	Sequences (5'-3')	Reaction Tm	PCR product	Details
Glyma12g36570	CESA-F	GCTTATGTGAACACCACCATCTATC	60	90	Cellulose synthase (CESA)
	CESA-R	CTTATTAGTCAGCAGACAGACAGCA
Glyma08g06420	SugT1-F	AGATCCGTTCGGCTGCTC	60	169	Sugar transporter 1 (SugT1)
	SugT1-R	TCAGGCAAGAAGAAGTAGATGAAGA
Glyma19g41550	GalS1-F	TTCACATCGGCACTATTGGA	58	69	Galactinol synthase (GalS1)
	GalS1-R	AAGCATATTAGGCAGCAGAAGG
Glyma06g18890	RS2-F	CTAGGGCCATCTCTGGTGGA	60	129	Raffinose synthase (RS2)
	RS2-R	CGTGTGGGGAGTGCATAGTG
Glyma19g40550	StaSyn1-F	GCTCCCTGATGGAAAACTC	60	65	Stachyose synthase (StaSyn1)
	StaSyn1-R	CGGTAGAACCACAGGACAAAA
Glyma07g32020	UBQ10-F	TCCCACCAGACCAGCAGAG	60	117	Ubiquitin (UBQ10)
	UBQ10-R	CACGAAGACGCAACACAAGG
NA	MIPS1-exp-fwd	CATCGAGAATTTTAAGGTTGAGTGTCC	60	182	Myo-inositol phosphate synthase 1 (MIPS1)
	MIPS1-exp-rev	CCTAATTTAGGAACATGGATGTTGGTT
Glyma19g35230	MRP-L-F	TGGTCGAGTTGCAGAGTTCA	58	107	MRP-ABC transporter (MRP-L)
	MRP-L-R	ATGCCACTTGAACGTGATGA
Glyma03g32500	MRP-N-F	TGGTCTAGTCGCAGAGTTCG	60	79	MRP-ABC transporter (MRP-N)
	MRP-N-R	ACTCGGTCACCAACTTCAGA
