# Supplementary material for: Genome-wide transcriptome analyses of developing seeds from low and normal phytic acid soybean lines
Source: BMC Genomics. 2015 Dec 18;16:1074. doi: 10.1186/s12864-015-2283-9 (PMC4683714; doi:10.1186/s12864-015-2283-9)
Supplement: Additional file 8: — Statistical test results for qPCR and RNA-Seq data comparison. The stage-specific data for each gene was tested for normality and sample variances using Shapiro-Wilk’s test and F-test, respectively. This was followed by Student’s t-test and Mann-Whitney U test to check the null hypothesis that there is no significant difference in the gene expression data estimated using qPCR and RNA-Seq analyses, at the significance level of 0.01. Samples that showed significant difference in the expression between qPCR and RNA-Seq data are indicated by asterisk (*) symbol. The sample for which qPCR and RNA-Seq data showed unequal variance is indicated by hash (#) symbol (XLSX 51 kb) [file 12864_2015_2283_MOESM8_ESM.xlsx]

## Sheet: Sheet1
Additional File 7: Statistical test results for qPCR and RNA-Seq data comparison. The stage-specific data for each gene was tested for normality and sample variances using Shapiro-Wilk's test and F-test, respectively. This was followed by Student's t-test and Mann-Whitney U test to check the null hypothesis that there is no significant difference in the gene expression data estimated using qPCR a…
Genes	Stages	P-value from Student's t-test	P-value from Mann Whitney U test
CESA	1	0.076	0.1
	2	0.012	0.1
	3	0.249	0.2
	4	0.478	0.7
	5	0.021	0.1
SugT1	1	0.011	0.1
	2	0.081	0.1
	3	0.366	0.7
	4	0.112	0.2
	5	0.154	0.4
MIPS1	1	0.067	0.1
	2	0.274	0.4
	3	0.421	0.4
	4	0.451	0.7
	5	0.121	0.2
MRP-L	1	0.051	0.1
	2	0.111	0.2
	3	0.644	0.7
	4	0.186	0.2
	5	0.516	1
MRP-N	1	0.057	0.1
	2	0.593	0.7
	3	0.038	0.1
	4	0.969	1
	5	0.217	0.4
GalS1	1	0.024	0.1
	2	0.1	0.2
	3	0.203	0.4
	4	0.55	1
	5	0.404	0.4
RS2	1	0.126	0.1
	2	0.831	1
	3	0.091	0.1
	4	0.414	0.7
	5	0.351	0.7
StaSyn1	1	0.007*	0.1
	2	0.029#	0.1
	3	0.018	0.1
	4	0.029	0.1
	5	0.002*	0.1
